# Supplementary material for: Co-Expression of JcNAC1- and JcZFP8-Improved Agronomic Traits of Tobacco and Enhanced Drought Resistance through NbbHLH1 and NbbHLH2
Source: Plants (Basel). 2023 Aug 23;12(17):3029. doi: 10.3390/plants12173029 (PMC10490288; doi:10.3390/plants12173029)
Supplement: Supplementary file 1 [file plants-12-03029-s001.zip]

Archive with 1 entries (1 files):
- plants-2485679-supplementary.pdf
